# Supplementary material for: What is the impact of long-term COVID-19 on workers in healthcare settings? A rapid systematic review of current evidence
Source: PLoS One. 2024 Mar 5;19(3):e0299743. doi: 10.1371/journal.pone.0299743 (PMC10914278; doi:10.1371/journal.pone.0299743)
Supplement: S1 Table — (XLSX) [file pone.0299743.s002.xlsx]

## Sheet: Study characteristics 1
Study ID	Linked reports	Publication status	Country	Setting	Study dates	Study design	Research question	Study objectives	Funding
Brandt 2021	No	full text	Germany	Department of Urology and Paediatric Urology, University of Mainz, Germany	March and April 2020: recorded details of all evmployees with possible COVID symptoms	Longitudinal cohort study	NR	In this report we present data from our department on the effectiveness of preventive measures against SARS-CoV-2 during an acute viral spread amongst health care professionals and aimed to retrace the dissemination of SARS-CoV-2 from the first to the last SARS-CoV-2 positive staffmember.	None reported
Gaber 2021	No	Full text	UK	English teaching hospital: Wrightington, Wigan and Leigh (WWL) NHS Teaching Trust, England, UK	During June 2020: staff tested for antibodies Last week in July to first week in August 2020: Questionnaire completion	Questionnaire study of healthcare staff (unclear if only those with SARS-CoV-2 antibodies)	NR	Investigation of long-term impact of COVID-19 in healthcare workers	NR
Havervall 2021	No	Letter published in JAMA	Sweden	Danderyd Hospital, Stockholm, Switzerland	Participants invited to participate between April 15 and May 8 2020	Longitudinal cohort study	NR	Priamary aim to investigate long-term immunological responses after SARS-CoV-2 infection	Grants from the Knut and Alice Wallenberg Foundation, Jonas and Kristina af Jochnick Foundation, Leif Lundblad Famile Foundation, Region Stockholm and Erling Persson Family Foundation
Ladds 2021 (RefID 475)	Ladds 2020 (RefID 398): this paper reports the LC experience of 114 participants, of which 51 were HCW. These 51 are not explicitly reported separately, although there are some quotes. The 2021 paper reports 43/114 who were HCW. It is unclear why the entire 51 are not reported in the 2021 paper	Full text	UK	NR	May - September 2020	Qualitative study; participants could choose between individual narrative interviews, online focus groups or symptom diaries and statements	Ladds 2020: First, how do people with long Covid (including those who were never hospitalised) experience the development, course and perhaps resolution of the illness over time? Second, what services have they accessed (or tried to access), and what was their experience of those services? Third, what are their ideas for improving the management of their condition and the design and delivery of s…	Ladds 2021: In this study, we sought to explore the experiences of healthcare workers with long COVID to develop a set of quality standards and potential care pathway model for management of long COVID.	The UK Research and Innovation Covid-19 Emergency Fund, and a Senior Investigator Award from the Wellcome Trust (which was extended to support pandemic-related work).
Nielsen 2021	No	Full text	Denmark	All hospitals in the Central Denmark region	April 24th 2020 to June 30th 2020 [Results section says 23rd April as start date]	A prospective follow-up study of healthcare workers and other occupational groups from all hospitals in the Central Denmark Region was carried out from April 24 until June 30, 2020.	NR	The aim of our study was to compare day-by-day symptoms of SARS-CoV-2 PCR positive-test and negative-test non-hospitalized healthcare workers up to 90 days after testing.	This work was supported by the Central Denmark Region (<GN1> RR 20200527). The study sponsor was not involved in the study design, data collection, or the analysis or interpretation of data
Pereira 2021	No	Full text	UK	Hospital in NW London	Diagnoses were made between 21 March and 5 May 2020 with symptom onset ranging from 16 March to 28 April 2020.	Descriptive study	NR	This study of 42 HCW considers potential associations between post COVID syndrome and (1) initial viral titers and (2) serial antibody levels	Department of Infectious Disease, Imperial College London
Rao 2021	No	Full text	India	NR	January to March 2021	Web-based single-centre survey study	NR	The aim of our study was to assess the health, social and psychological impact on HCWs who had recovered from COVID-19 and highlight their specific needs post-recovery.	Nil
Sultana 2021	No	Full text	Bangladesh	Medical doctors who had tested positive for COVID-19	April 1st 2020 to July 30th 2020	Descriptive cross-sectional analysis	NR	The current research aimed to estimate the prevalence, length of illness, and risk factors of post-COVID symptoms in order to warn healthcare professionals about the imminent burden of the disease and recognize people at higher risk of suffering.	The study received a grant from Bangabandhu Sheikh Mujib Medical University with the grant number bsmmu/2020/7231(02).
Tawfik 2021	No	Full text	Egypt	Ain-Shams University and Ministry of Health and Population hospitals	NR	Retrospective cohort study	NR	The study aimed to detect post-COVID-19 syndrome in healthcare staff	The study received no financial support
Taylor 2021	No	Full text	UK	Doctors with long COVID recruited through social media or through subsequent snowball sampling	Recruitment by social media between July-August 2020	Interviews (semi-structured) conducted by phone or video call. Semi-structured interviews were chosen to allow participants to talk without limitation about the areas they felt were most important, while ensuring that all topics felt relevant by the research team were covered and perspectives were explored in detail.	NR	The aim was to explore the experiences of people with persisting symptoms following suspected or confirmed COVID-19 infection in March or April 2020, which became known as ‘long COVID’ during the course of their illness	No funding was declared for this study
Tempany 2021	No	Full text	Ireland (Dublin)	Tallaght University Hospital	All data were collected by Novemnber 2020	NR	NR	This study aims to assess the prevalence and nature of persistent symptoms among HCWs presenting for duty, who had either (i) nominally recovered from clinically apparent and PCR diagnosed infection or (ii) demonstrated evidence of previous sub-clinical COVID-19 infection by having reactive antibody results. Participants were also asked to assess the extent of their recovery as compared with thei…	This research received no specific grant from any funding agency in the public, commercial or not-for-profit sector

## Sheet: Study characteristics 2
Study ID	Enrolled, n	Analysed, n	Definition of long covid/criteria to ID participants	Recruitment of participants	Inclusion criteria	Exclusion criteria	Type of analysis	Primary outcome reported	Other outcomes reported
Brandt 2021	NR	NR	Six months after the infection, the formerly positive individuals were interviewed again	All employees in the department	All employees in the department	NR	Narrative synthesis	NR	Spread of infection within the department, duration of positivity of SARS-CoV2 swabs, symptoms, long-term complications and transmission of SARS-CoV2 in proximity at home
Gaber 2021	Questionnaires sent to HCW by global email (n unclear)	138 responded to the questionnaire	NR	WWL staff were sent a questionnaire by email; 138 responded "as they believed that they had suffered from COVID-19"	NR	NR	No details of analysis of questionnaire items. Narrative synthesis reported	NR	No of participants admitted to hospital, no with <14d sick leave, symptoms in acute phase; 3-4mo from peak of wave, number of participants: still suffering from symptoms, moderate-to-severe fatigue, mild-to-moderate shortness of breath, sleep disturbance, mood disorders, struggling to cope with symptoms, consulted GP about symptoms, sick leave following initial leave during acute phase
Havervall 2021	2149	1395 (323 seropositive, 1072 seronegative)	All HCW were invited to participate. Those who were seropositive with severe symptoms at baseline were excluded, as were those seronegative at baseline who seroconverted during baseline. Blood sampling was performed every 4 months and symptoms were reported at 8 months	All HCW were invited to participate. Those who were seropositive with severe symptoms at baseline were excluded, as were those seronegative at baseline who seroconverted during baseline. Blood sampling was performed every 4 months and symptoms were reported at 8 months	Not explicitly reported. All HCW were invited to participate	Those who were seropositive with severe symptoms at baseline were excluded, as were those seronegative at baselinewho seroconverted during baseline.	Associations between categorical variables were assessed using the χ2 test of independence. Risk ratios (RRs) and their corresponding 95%CIs were calculated comparing seropositive and seronegative participants for moderate to severe symptoms lasting 2 or more or 8 or moremonths and for moderate to marked disruption on the Sheehan Disability Scale, using the STATA command cs. Statistical analyses …	NR	10 most common moderate to severe long-term symptoms; COVID-19-related long-term functional impairment (work life, social life, home life)
Ladds 2021 (RefID 475)	51 HCW (Ladds 2020)	43 HCW (Ladds 2021)	Acute illness consistent with COVID-19 and symptoms continuing beyond 3 weeks	We contacted Covid-19 online patient support groups (LongCovidSOS, Long Covid Support, Longcovid.org, Patient Safety Learning, Positive Path of Wellness, Patient Voices) from which we identified a third online group of UK doctors with long Covid), and also advertised on social media (Twitter) using the #longcovid hashtag. We used snowballing from our initial sample to identify further participant…	symptoms developed between February and July 2020 following an acute illness consistent with Covid-19; symptoms continued beyond 3 weeks.	NR	Audio and video recordings and contemporaneous notes were transcribed in full, deidentified and entered onto NVIVO software version 12. Text were grouped into broad categories and subsequently refined using the theoretical lenses described in the discussion. One theme captured suggestions for service improvement. These were integrated into a model of one potential clinical pathway and a number of…	NR	Personal experience of LC
Nielsen 2021	Between April 23 and May 5, 32 413 healthcare workers and administrative personnel were invited to participate in day-by-day symptom reporting, and 12 115 (37.4%) accepted.	840 (210 positive and 630 negative test)	Participants were followed from the date of the first completed questionnaire after the first positive test or first negative test, until the date of the last questionnaire, 90 days after being tested or June 30, whichever came first. No participants had a positive test after a negative test during the follow-up period.	All hospital employees were invited by email to report COVID- 19-related symptoms on a day-by-day basis. Participants tested by PCR for SARS-CoV-2 between March 11 and June 30, 2020, at any of the regional hospitals or public testing centres, were identified in the Central Denmark Region business intelligence system. The study included those with at least one daily symptom report from the day the…	All hospital employees were invited by email to report COVID-19-related symptoms on a day-by-day basis. Participants tested by PCR for SARS-CoV-2 between March 11 and June 30, 2020, at any of the regional hospitals or public testing centres, were identified in the Central Denmark Region business intelligence system. The study included those with at least one daily symptom report from the day they…	Those hospitalized for COVID-19 for more than 24 h were excluded because our focus was non-hospitalized individuals.	Because the indication for being tested, testing rate, and infection rate in the study population changed rapidly over time (Supplementary Figure S1), for each participant who tested positive, three controls were randomly selected among participants who tested negative and were matched for sex and testing date (<=2 days). The three-fold number of controls was defined by the maximum allowed within…	NR	Symptom prevalence by days since PCR test, adjusted OR for symptoms by test result, time since testing, age, sex
Pereira 2021	42	38	To assess symptoms of PCS, participants were followed up with a questionnaire that was completed 7–8 months after symptom onset. PCS was diagnosed based on using the NICE definition, with screening questions based on the commonly reported symptoms in the NICE guidelines. These included breathlessness, cough, chest tightness/pain, palpitations, fatigue, fever, pain, cognitive impairment, headache,…	All hospital staff who tested positive for SARS-CoV-2 with nasopharyngeal swab samples were eligible to volunteer for the study and were invited by email	All hospital staff who tested positive for SARS-CoV-2 with nasopharyngeal swab samples were eligible to volunteer for the study and were invited by email	NR	Analyses were carried out using Python software, version 3.7. A 2-sided Man-Whitney test was used to compare Ct values and antibody levels between the non-PCS (NPCS) and PCS groups. Fisher exact test (2 tailed) was used to compare the likelihood of PCS in men versus women and in BAME vs non-BAME participants. Spearman rank correlation coefficient was used to correlate Ct values and Hybrid DABA an…	NR	Ongoing symptoms, antibody response over time
Rao 2021	NR	163	"Post-COVID-19 syndrome" refers to various physical and psychological symptoms experienced by patients for 3 months after recovery from active COVID-19, despite receiving adequate medical care during active COVID-19 illness	NR	NR	NR	The answers of the survey were analysed using the web-based platform analysis tool and were expressed as percentage, with depiction as bar graphs or pie charts.	NR	Symptoms during active COVID-19; Post-COVID symptoms
Sultana 2021	250	186	The interval between the participants' COVID-19 detection by a positive reverse transcription-polymerase chain reaction (RT-PCR) for severe acute respiratory syndrome coronavirus 2 (SARS-CoV-2) and the date of data collection was 124.4 (21.6) days on average.	The Bangladesh Doctors' Foundation, an online philanthropic social network of medical doctors, provided a list of 540 COVID-19 RT-PCR test positive medical doctors with email addresses and mobile phone numbers. Participants in the sample were those who had recovered from acute COVID-19 infection at least two months prior to the date of data collection. Recovery from acute COVID-19 infection was c…	Participants in the sample were those who had recovered from acute COVID-19 infection at least two months prior to the date of data collection.This descriptive cross-sectional analysis was carried out among Bangladeshi medical doctors who had been infected with COVID-19 from April 1, 2020, to July 30, 2020.	The doctors who were unwilling to participate or could not be reached over the phone even after trying for three consecutive days were excluded from the study.	As summary measures for the categorical variables, frequencies and percentages were measured. Arithmetic means (standard deviation) were used to characterize the numerical results. A logistic regression model was used to evaluate the relationship between any long post-COVID symptoms and explanatory variables. The variables with a p-value of 0.05 or less in the bivariate model or variables with a …	NR	Post-COVID symptoms and duration; risk factors of long post-COVID symptoms
Tawfik 2021	120	120	Symptoms 1 month and >3 months after infection were recorded "as there is no consensus definition about timing of post-COVID symptoms"	Unclear: retrospective cohort study recruiting 120 healthcare workers (physicians, nurses, dentists and pharmacists) who had been infected with COVID-19 at least 3 months ago	Healthcare workers (physicians, nurses, dentists, and pharmacists) working in Ain-Shams University and Ministry of health and population hospitals who had been infected with COVID-19 virus at least 3 months ago.	NR	The collected data was cross-checked, coded, tabulated using statistical package for social science (SPSS 20). The mean and standard deviation (± SD) were used for parametric numerical data. Frequencies and percentages were used of non-numerical data. Odds ratio was calculated using Chi square test. Values P- values indicated the level of significance with p>0.05 was considered being non-signific…	NR	Symptoms at 1 month and 3 months
Taylor 2021	NR	13 doctors were interviewed	Doctors experiencing persistent symptoms following COVID-19 or suspected COVID-19	Recruitment through social media or through subsequent snowball sampling	Doctors experiencing persistent symptoms following COVID-19 or suspected COVID-19	NR	Data analysis followed an inductive and interpretive thematic approach and applied principles of constant comparison	NR	NR
Tempany 2021	1176 (39% of total workforce in the hospital)	217 (Known COVID infection, i.e. PCR positive: 139; assumed COVID infection: 78)	Only participants at least 12 weeks since confirmed infection or onset of symptoms, and therefore meeting the time criteria for PCS, were studied in more depth.	Opportunistic sampling of hospital employees who presented primarily for SARS-CoV-2 antibody testing. An e-mail was circulated to all hospital staff about the opportunity to present for antibody testing and a cut-off period was cited. It was also published in the in-hospital newsletter, and departmental managers and line consultants flagged the study with their staff. They were all actively part …	NR	NR	To assess their subjective degree of recovery, they were asked to rate, on a Likert scale, the extent to which they felt they had recovered since testing positive or onset of symptoms, using their pre-COVID health status as baseline. To assess the nature of their persistent symptoms, they were asked to identify symptoms via a set list of recognized symptoms of PCS (encompassing the main categorie…	NR	Subjective extent of recovery, prevalence of persistent symptoms, nature and frequency of residual symptoms

## Sheet: Participant characteristics
Study ID	Age, years, mean (SD)	Sex, M/F, n (%)	Ethnicity, n (%)	Job title or type of healthcare work, n (%)	Organisation of employment, n (%)	Symptoms of long COVID at baseline, n (%)
Brandt 2021	Mean age of the 13 infected individuals: 38.2 (range 23-55)	7/13 (53.8%) of infected individuals were female; 6/13 (46.2%) were male	NR	NR	Department of Urology and Paediatric Urology, University of Mainz, Germany	NA
Gaber 2021	NR	11M (8.0%)/127F (92.0%)	NR	NR	WWL, 138 (100%)	NA
Havervall 2021	Seropositive participants who reported no or mild prior symptoms: median (IQR) 43 (33-52); continuously seronegative participants: median (IQR) 47 (36-56)	Seropositive participants who reported no or mild prior symptoms: 268/323 (83.0%) women, 55/323 (17.0%) men; continuously seronegative participants: 925/1072 (86.3%) women, 147/1072 (13.7%) men	NR	All HCW were invited to participate. No further information reported	Danderyd Hospital, Stockholm, Sweden	NA
Ladds 2021 (RefID 475)	Ladds 2021 (n=43): Median (range) 40 (32-58)	8M (18.6%), 35F (81.4%)	White n=36 (83.7%), Asian n=6 (14.0%), black n=1 (2.3%)	Medical doctors, n=25; nurses, n=6; physio, n=4; OT, n=1; paramedic, n=1; midwife, n=1; dietician, n=2; pharmacist, n=1; management/admin, n=2	NR	NR, albeit these participants did have LC at baseline
Nielsen 2021	Positive test: <30y, n=33 (15.7%); 30-39y: n=49 (23.3%); 40-49y: n=64 (30.5%); 50-59y: n=49 (23.3%); >=60y: n=15 (7.1%) Negative test: <30y, n=58 (9.2%); 30-39y: n=153 (24.3%); 40-49y: n=221 (35.1%); 50-59y: n=146 (23.2%); >=60y: n=52 (8.3%)	Positive test: 177 (84.3%) female, 33 (15.7%) male; negative test: 531 (84.3%) female, 99 (15.7%) male	NR	Positive test: Nursing staff: 140 (66.7%); medical doctors: 38 (18.1%); biomedical laboratory scientists: 8 (3.8%); medical secretaries: 5 (2.4%); other (admin, service & technical staff): 19 (9.0%) Negative test: Nursing staff: 290 (46.0%); medical doctors: 111 (17.6%); biomedical laboratory scientists: 37 (5.9%); medical secretaries: 39 (6.2%); other (admin, service & technical staff): 153 (24.…	All hospitals in the Central Denmark Region	N/A
Pereira 2021	Post-COVID syndrome (n=21): mean 43y Non-PCS (n=17): mean 44y	PCS: 1M (4.8%)/20F (95.2%) Non-PCS: 5M (29.4%)/12F (70.6%)	BAME group: PCS: 10 (47.6%) Non-PCS: 4 (23.5%)	PCS: administrator: 6, dietician: 1, housekeeping staff: 2, physician: 1, nursing staff: 6, OT or physio: 3, phatrmacist: 2, phlebotomist: 0 Non-PCS: administrator: 2, dietician: 0, housekeeping staff: 1, physician: 3, nursing staff: 6, OT or physio: 4, phatrmacist: 0, phlebotomist: 1	Hospital in NW London	N/A
Rao 2021	<30y: 52% 30-40y: 32% 40-50y: 11% 50-60y: 3% >60y: 1%	Male: 41% Female: 59%	NR	Doctors 51% Nurses 31% Allied health professionals 9% Students 9%	NR	Post-COVID-19 recovery, the most common health issue was fatigue with mild exertion (43%), followed by loss of taste and smell (21%), headache and myalgia (15%) and breathlessness 9%
Sultana 2021	34.8 (9.9) range 24-75	123 M (66.1%)/63 F (33.9%)	NR	All medical doctors	NR	NA
Tawfik 2021	33.7 (7.3)	50 M (42%)/70 F (58%)	NR	Physicians, nurses, dentists and pharmacists	Aim-Shams University and Ministry of Health and Population	NA
Taylor 2021	30-39y: n=4 40-49y: n=5 >50y: n=3 NR: n=1	2M (15.4%)/11F (84.6%)	White British: n=11 (84.6%) NR: n=2 (15.4%)	GP: n=8 (61.5%) Anaesthetist: n=2 (15.4%) Medical education: n=1 (7.7%) Not working: n=1 (7.7%)	NR	Long term condition? Yes: n=7 No: n=6
Tempany 2021	Range 20-69y	Known infection (n=139): 28M/111F Assumed infection (n=78): 15M/63F	NR	NR	Tallaght University Hospital	NA

## Sheet: Health status
Study ID	Self-reported information on health status
Brandt 2021	Three individuals (23%) had long term symptoms or complications in the wake of their infection. One individual ([1.7], age 47) experiences ongoing anosmia, ageusia and dysgeusia. He also describes frequent episodes of fatigue after moderate physical activity. It is of note, that he has a history of mild asthma and is overweight. A second individual ([1.3], age 52) developed a unilateral paresthes…
Gaber 2021	At 4-6mo after peak of the wave: 61/138 (44.2%) felt they were still suffering from continuing symptoms, 54/138 (39.1%) reported moderate-to-severe fatigue, 55/138 (39.9%) reported mild-to-moderate shortness of breath; 67.138 (48.6%) reported sleep disturbance, 61/138 (44.2%) reported mood disorders, 42/138 (30.4%) felt they were struggling to cope with their symptoms, 3/11 (27.3%) males and 58/1…
Havervall 2021	Comparing seropositive vs seronegative participants, 26% vs 9% reported at least 1 moderate to severe symptom lasting for at least 2 months (RR, 2.9 [95%CI, 2.2-3.8]) and 15%vs 3% reported at least 1 moderate to severe symptom lasting for at least 8months (RR, 4.4 [95%CI, 2.9-6.7]). The most common moderate to severe symptoms lasting for at least 2 months in the seropositive group were anosmia, f…
Ladds 2021 (RefID 475)	Participants reported persisting, atypical symptoms that did not fit an expected pattern, which they found challenging. Referrals for familiar investigations were made to mitigate uncertainty, albeit the limitations of this approach were recognised: "She went and did computed tomography pulmonary angiography and I said, ‘What are we doing with these tests?’ because I had the tachycardia as well a…
Nielsen 2021	Day 0-90, adjusted OR (95%CI), positive test vs negative test: Any symptom: 3.79 (2.54-5.66) Reduced or lost taste or smell: 86.07 (22.86-323) Dyspnoea: 6.88 (2.41-19.63) Headache: 1.32 (0.81-2.18) Cough: 1.33 (0.81-2.18) Sort throat: 0.82 (0.46-1.48) Muscle ache or pain: 1.69 (0.79-3.59) Fever: 2.78 (0.93-8.34)
Pereira 2021	Of the 21/38 (55.3%) staff members with PCS, 38% had 1, 29% had 2, and 33% had ≥3 ongoing symptoms. Sixteen percent (6 of 38) reported that they were no longer able to participate in a sport or recreational activity because of their ongoing symptoms. PCS developed in a higher percentage of BAME individuals (10 of 14), although this difference was not statistically significant (P = .18). PCS appea…
Rao 2021	Health issues affecting the HCW in the post COVID-19 period: Fatigue on mild exertion: 42.94% Breathlessness: 8.59% Headaches, myalgis: 15.34% Fever, cough, sore throat: 5.52% Loss of taste, smell: 21.47% Depression: 3.07% Anxiety: 6.13% None: 33.74% Frequency of health issues faced by HCW in the post COVID-19 period: Almost daily: 28.23% 3-4 times/week: 18.55% Once a week: 9.68% Occasionally, ma…
Sultana 2021	Symptoms 31-60 days/>60 days: Difficulty breathing: 4 (2.2)/12 (6.5) Cough: 2 (1.1)/0 Palpitation: 2 (1.1)/0 Chest pain: 1 (0.5)/1 (0.5) Fatigue: 10 (5.4)/15 (8.1) Sleep disturbance: 1 (0.5)/7 (3.8) Lack of concentration: 3 (1.6)/9 (4.8) Memory lapses: 1 (0.5)/8 (4.3) Headache: 3 (1.6)/1 (0.5) Anosmia: 4 (2.2)/0 Irritability: 0/2 (1.1) Loss of taste: 1 (0.5)/1 (0.5) Anxiety: 0/1 (0.5) Loss of app…
Tawfik 2021	At 1 month about 75% of participants complained of fatigue and more than 50% had dyspnea, and these symptoms disappeared in about half of them only after 3 months. Body aches and myalgia persisted in about 18% of participants after 3 months. Although chest pain and palpitations were not amongst the most common presenting symptoms in our participants, these symptoms increased much at 1 month and 3…
Taylor 2021	Participants described both concern and confusion over the cause and nature of their symptoms and the challenge of attempting to fit their symptoms into their own medical knowledge: "It's weird because one minute, you can walk up the stairs and you can feel fine and the next minute, you walk up and all your muscles are killing you and your heart is batting at 120. It's just bizarre"; "I went thro…
Tempany 2021	Known infection: 98 (71%) had residual symptoms, 41 (29%) had no residual symptoms Assumed infection: 18 (23%) had residual symptoms, 60 (77%) had no residual symptoms (p<0.001 for difference between groups) Residual symptoms, n (%): Known infection: Fatigue 78 (56) Sleep disturbance 56 (40) Cognitive impairment 34 (25) Psychological symptoms 30 (22) Other pyhsical symptoms 30 (22) Assumed infect…

## Sheet: Working life
Study ID	Effects of long COVID on working life
Brandt 2021	NR
Gaber 2021	3/138 (2.2%) had a period of sick leave following the initial leave during the acute phase
Havervall 2021	Of the seropositive participants, 8% reported that their long-term symptoms moderately to markedly disrupted their work life, compared with 4% of the seronegative participants (RR, 1.8 [95% CI, 1.2-2.9])
Ladds 2021 (RefID 475)	The absence of evidence turned participants towards other ways of navigating the system: "I was fortunate enough to have colleagues working in the hospitals local to me … Basically, as they were trying to put in central lines and realising blood was like glue they would be ringing me up and saying: ‘Have you thought about doing this, that and the other?’ as we started to understand the full pleth…
Nielsen 2021	NR
Pereira 2021	NR
Rao 2021	NR
Sultana 2021	NR
Tawfik 2021	NR
Taylor 2021	Participants expressed guilt at being ill and the effect on their colleagues: "So I do my bit there, but I feel aggrieved that I’m not pulling my weight with the workload that’s now there. You know, it’s a lot. So that’s, that makes me feel quite guilty really because, you know, I can go out. I can get out and go for a walk with caution. Do that sort of stuff and, you know, I can go and visit rel…
Tempany 2021	NR

## Sheet: Personal life
Study ID	Effects of long COVID on personal life
Brandt 2021	NR
Gaber 2021	NR
Havervall 2021	15% reported their long-term symptoms moderately to markedly disrupted their social life, compared with 6% of the seronegative participants (RR, 2.5 [95% CI, 1.8-3.6]); and 12% reported that their long-term symptoms moderately to markedly disrupted their home life, compared with 5% of the seronegative participants (RR, 2.3 [95% CI, 1.6-3.4])
Ladds 2021 (RefID 475)	NR
Nielsen 2021	NR
Pereira 2021	NR
Rao 2021	Post-recovery, 71% were leading a healthier lifestyle, with 65% practising some form of physical exercise or yoga, and 47% taking health supplements, mostly multivitamins and Vitamin C
Sultana 2021	NR
Tawfik 2021	NR
Taylor 2021	Participants described effects on their personal life: "I had COVID and five months later, I’m still not better. In fact, things are still really quite difficult for me. I can’t look after my children for long periods of time, or in the initial stages at all, and that created huge problems. I’m just suffering a lot and I know that, from looking online, there are thousands of people who are simila…
Tempany 2021	NR

## Sheet: Healthcare use
Study ID	Use of healthcare services resources
Brandt 2021	NR
Gaber 2021	16/138 (11.6%) consulted their GP about their symptoms
Havervall 2021	NR
Ladds 2021 (RefID 475)	Participants recognised the necessity of remote consultations in the pandemic context, but many emphasised the value and reassurance of face-to-face assessment, particularly given the disease’s impact on their ability to make clinical judgments and communicate this remotely: "I’ve not actually physically seen my GP face-to-face on any of these occasions … when I phone up, it’s very much: ‘What ar…
Nielsen 2021	NR
Pereira 2021	NR
Rao 2021	Supplements used by HCW in the post COVID-19 recovery period: Multivitamins: 56.63% Vitamin C: 62.65% Zinc supplements: 26.51% Protein: 12.05% Ayurvedic/homeopathic: 8.43%
Sultana 2021	NR
Tawfik 2021	NR
Taylor 2021	Participants described concern that some symptoms would be perceived negatively by their GP: "I'd only admitted fatigue to my GP at that point, but I was also having episodes of quite significant tachycardia, I’d often get a heart rate of 130, just randomly watching TV. And avoided telling my GP about that I think for several reasons. I was also getting really tachycardic on any exertion. And I d…
Tempany 2021	NR

## Sheet: Interpretation of findings by s
Study ID	Interpretation of findings from studies' authors
Brandt 2021	"Regarding the long-term symptoms we noticed that older members of our cohort suffered more severe fatigue and lasting neurological symptoms. One member of our cohort still suffers ageusia/dysgeusia, which is doubtlessly caused by the SARS-CoV-2 infection. Surely, the still bothersome fatigue and general weakness is aggravated by the underlying risk factor of asthma and overweight, but the long d…
Gaber 2021	"Our data suggest that about a third of HCW who responded to the survey were still struggling to cope with the symptoms of what is now known as long covid several months after the acute COVID-19 infections. The overwhelming majority of this group seem to be reluctant to neither seek medical advice nor take sick leave." "Healthcare workers suffering from long covid symptoms seem to be reluctant to…
Havervall 2021	"The results of this study showed that a considerable portion of low-risk individuals with mild COVID-19 reported a diversity of long-termsymptoms,and that these symptoms disrupted work, social, and home life."
Ladds 2021 (RefID 475)	"The personal and professional challenges of long COVID were exacerbated by frustrations and callousness that participants experienced in their encounters with the healthcare system. Given their status of both professionals and patients, they felt a responsibility to aid service improvements and advocated for holistic, multidisciplinary and multisystem services and research initiatives." "In this…
Nielsen 2021	"The prevalence of long-lasting reduced sense of taste and smell is highly increased in mild COVID-19 patients. This pattern is also seen for dyspnea at a low level, but not for cough, sore throat, headache, muscle pain, or fever." "Women tended to be more susceptible to reduced sense of taste and smell, and dyspnea, and participants aged 45 years or older to reduced sense of taste and smell, and…
Pereira 2021	"This study highlights the relative commonality of PCS in healthcare workers and this should be considered in vaccination scheduling and workforce planning to allow adequate frontline staffing numbers."
Rao 2021	"Post-COVID-19 syndrome impacts all domains of quality of life. Fatigue, loss of taste and smell, headache, myalgia and breathlessness continue to persist beyond recovery of active illness. Most of the HCWs emphasised the need to set up post-COVID-19 care units. The fear of contracting the virus again and financial drain due to hospital expenses continued to distress HCWs." "The presence of fatig…
Sultana 2021	"The findings of this study showed that the frequency of post-COVID symptoms decreased over time" "The most commonly reported post-COVID symptoms in the present study were fatigue, sleep disturbance, lack of concentration, breathing difficulty, memory lapse, myalgia, cough, etc." "Our study findings suggest that females and participants with comorbid conditions are more likely to suffer from long…
Tawfik 2021	"Even participants who presented with mild symptoms had persistent symptoms months later and many developed more or new symptoms after 3 months like hair loss and oral ulcers. This may be due to heightened inflammatory response in symptomatic COVID-19 promoting persisting symptoms. Some authors also suggest that posttraumatic stress disorder after COVID-19 could be accused in prolonged experience…
Taylor 2021	"Doctors in this research, arguably, sought to capitalize on their sense of social status by actualizing financial (seeking private healthcare, accessing alternative therapies), social (sense of social obligations within a network of professional peers) and cultural (embodied identity, objective status and accreditation as a doctor) resources to overcome barriers to health care commonly experienc…
Tempany 2021	"This highlights the important issue of presenteeism and the need for employers to develop supports for these key workers going forward." "Affected healthcare workers with fatigue and cognitive impairment may have serious implications for both workforce planning and patient care." "Nonetheless, the prevalence of residual symptoms in those employees who have returned to work, and the fact that onl…

## Sheet: QUART
Study ID	Research question (and study design)	Yes/No/Unclear	Participant selection and recruitment	Yes/No/Unclear	Data collection	Yes/No/Unclear	Analysis methods	Yes/No/Unclear	Comments
Brandt 2021	NR	No [RQ not reported. Study design NR or justified]	No explicit description of recruitment but all employees in the department were tested	Yes	In March and April 2020, we prospectively recorded data of all employees in our department with symptoms of possible SARS-CoV-2 infection. On the April 8, each employee working within our department was tested for SARS-CoV-2, in order to identify potential silent transmitters of SARS-CoV-2. In a next step, each person tested positive for SARS-CoV-2 was interviewed and their contact history was re…	Yes	NR; narrative synthesis	Unclear	No justification of study design or description of analysis, but they report a narrative symthesis so probably okay - recorded as UNCLEAR to represent the lack of explicit reporting
Gaber 2021	In this short paper, we will report our findings of the pattern of COVID-19 infection and its impact on the health of healthcare workers (HCW) in an NHS Hospital. The data were collected to inform the establishment of a post-COVID-19 clinic to support the staff who are still struggling with health issues months after the peak of the April 2020 wave. A survey monkey questionnaire was sent electron…	No [RQ not reported. Study design specified as survey but no justification provided]	During June 2020, a programme for SARS-CoV-2 antibody testing was launched for WWL staff. Out of 3759 of staff tested for SARS-CoV-2 antibodies in June 2020, 932 (24%) were positive.	No [unclear exactly who received the survey and associated reasons]	A survey monkey questionnaire was sent electronically by global e-mail including questions about the respondents demographics, acute symptoms and hospitalization, method of confirmation of the diagnosis, persistent symptoms and their severity and if they seek medical help or had sick leave.	No [insufficient details provided]	The survey monkey report was analysed and the results summarized.	No [no details of analysis reported]	Inadequate reporting in all four domains
Havervall 2021	This is a secondary publication of a larger study (Rudberg 2020) which states: Here we report the seroprevalence of SARS-CoV-2 IgG antibodies among HCW at a large acute-care hospital in Sweden. We furthermore assess associations between seroprevalence and selfreported symptoms and occupational exposure to SARS-CoV-2. Havervall 2021 states: this cohort study investigated COVID-19-related long-term…	Yes	Supplementary information: all healthcare workers at Danderyd Hopsital (n=4375) were invited to participate in the study by email and/or through hospital intranet, in April 2020	Yes	Full details of the data items requested are reported across the three publications	Yes	Associations between categorical variables were assessed using the χ2 test of independence. Risk ratios (RRs) and their corresponding 95%CIs were calculated comparing seropositive and seronegative participants for moderate to severe symptoms lasting 2 or more or 8 or moremonths and for moderate to marked disruption on the Sheehan Disability Scale, using the STATA command cs. Statistical analyses …	Yes	All domains sufficiently reported
Ladds 2021 (RefID 475)	Ladds 2021: In this study, we sought to explore the experiences of healthcare workers with long COVID to develop a set of quality standards and potential care pathway model for management of long COVID. Ladds 2020: First, how do people with long Covid (including those who were never hospitalised) experience the development, course and perhaps resolution of the illness over time? Second, what serv…	Yes	We contacted Covid-19 online patient support groups (LongCovidSOS, Long Covid Support, Longcovid.org, Patient Safety Learning, Positive Path of Wellness, Patient Voices) from which we identified a third online group of UK doctors with long Covid), and also advertised on social media (Twitter) using the #longcovid hashtag. We used snowballing from our initial sample to identify further participant…	Yes	Qualitative study; participants could choose between individual narrative interviews, online focus groups or symptom diaries and statements	Yes	Audio and video recordings and contemporaneous notes were transcribed in full, deidentified and entered onto NVIVO software version 12. Text were grouped into broad categories and subsequently refined using the theoretical lenses described in the discussion. One theme captured suggestions for service improvement. These were integrated into a model of one potential clinical pathway and a number of…	Yes	All domains adequately reported
Nielsen 2021	Specifies study aim: The aim of our study was to compare day-by-day symptoms of SARS-CoV-2 PCR positive-test and negative-test non-hospitalized healthcare workers up to 90 days after testing. Study design: prospective follow-up study. No justification for study design reported.	Partly	Participant selection and recruitment adequately reported	Yes	Participants received a short baseline questionnaire and then a short text message on their mobile phone or by email every day at 3:30 pm, linking to a questionnaire regarding the presence (yes and no) of the following symptoms within the previous 24 h: cough, sore throat, headache, fever, muscle aches and pains, dyspnea, and reduced or lost sense of taste and smell (available in Supplementary da…	Yes	Because the indication for being tested, testing rate, and infection rate in the study population changed rapidly over time (Supplementary Figure S1), for each participant who tested positive, three controls were randomly selected among participants who tested negative and were matched for sex and testing date (<=2 days). The three-fold number of controls was defined by the maximum allowed within…	Yes	Majority of domains adequately reported- only study design not justified
Pereira 2021	This study of 42 healthcare workers considers potential associations between PCS and (1) initial viral titers and (2) serial antibody levels. "Descriptive study" but no justification	Partly (no justification of study design)	All hospital staff who tested positive for SARS-CoV-2 with nasopharyngeal swab samples were eligible to volunteer for the study and were invited by email	Yes	Details of the questionnaire administered 7-8 months after symptom onset NR	No	Analyses were carried out using Python software, version 3.7. A 2-sided Man-Whitney test was used to compare Ct values and antibody levels between the non-PCS (NPCS) and PCS groups. Fisher exact test (2 tailed) was used to compare the likelihood of PCS in men versus women and in BAME vs non-BAME participants. Spearman rank correlation coefficient was used to correlate Ct values and Hybrid DABA an…	Yes	Majority of domains adequately reported- only study design not justified
Rao 2021	The aim of our study was to assess the health, social and psychological impact on HCWs who had recovered from COVID-19 and highlight their specific needs post-recovery. The study was a web-based singe-centre survey study	Partly (no justification of study design)	NR	No [unclear exactly who received the survey and associated reasons]	The questions of the survey study were validated by six experts from various fields of health care who had themselves recovered from COVID-19. The questionnaire was then sent as a weblink to the institutional authorities, which was then sent by the institutional authorities to the respective HCW who had recovered from COVID-19. The questionnaire had a total of 25 questions, with 5 about demograph…	Yes	The answers of the survey were analysed using the web-based platform analysis tool and were expressed as percentage, with depiction as bar graphs or pie charts.	Yes	Study design was not justified and selection/recruitment of participants was NR. Otherwise, domains were reported adequately
Sultana 2021	The current research aimed to estimate the prevalence, length of illness, and risk factors of post-COVID symptoms in order to warn healthcare professionals about the imminent burden of the disease and recognize people at higher risk of suffering. Descriptive cross-sectional analysis: not justified	Partly (study design not justified)	The Bangladesh Doctors' Foundation, an online philanthropic social network of medical doctors, provided a list of 540 COVID-19 RT-PCR test positive medical doctors with email addresses and mobile phone numbers. Participants in the sample were those who had recovered from acute COVID-19 infection at least two months prior to the date of data collection.	Yes	A semi-structured questionnaire was developed to gather information on participants' clinico-demographic characteristics as well as post-COVID symptoms. Age, sex, comorbid conditions, smoking history, hospital admission, intensive care unit (ICU) support, and complication during acute COVID-19 infection were included in the clinico-demographic profile. The smoking history was categorized as never…	Yes	variables, frequencies and percentages were measured. Arithmetic means (standard deviation) were used to characterize the numerical results. A logistic regression model was used to evaluate the relationship between any long post-COVID symptoms and explanatory variables. The variables with a p-value of 0.05 or less in the bivariate model or variables with a significant impact on outcome variables …	Yes	Majority of domains adequately reported- only study design not justified
Tawfik 2021	The study aimed to detect post-COVID-19 syndrome in healthcare staff; Retrospective cohort study (design not justified)	Partly (study design not jsutified)	A retrospective cohort study recruiting 120 healthcare workers (physicians, nurses, dentists, and pharmacists) working in Ain-Shams University and Ministry of health and population hospitals who had been infected with COVID-19 virus at least 3 months ago. Participants were diagnosed by both polymerase chain reaction (PCR) for COVID-19 infection and CT chest for categorizing severity and determini…	Yes	Report states "after recording symptoms…"	No	The collected data was cross-checked, coded, tabulated using statistical package for social science (SPSS 20). The mean and standard deviation (± SD) were used for parametric numerical data. Frequencies and percentages were used of non-numerical data. Odds ratio was calculated using Chi square test. Values P- values indicated the level of significance with p>0.05 was considered being non-signific…	Yes	Study design not justified and no details of how symtpoms were recorded
Taylor 2021	Research Question: NR From Kingstone 2020: Qualitative methodology, with semi-structured interviews, was used to explore the perspectives of people who continue to experience persisting symptoms following COVID-19 or suspected COVID-19 infection. Qualitative methodologies are suitable for this study due to the exploratory nature of the research questions, which seek to reveal perspectives and und…	RQ: No but objective of study was reported Study design: Yes	Doctors with self-reported experiences of long COVID were recruited using social media posts (Facebook and Twitter). They were invited to contact the research team by email to express interest, and potential participants were sent a participant information sheet and consent form. Those doctors who agreed to participate in an interview were invited to pass on details of the study to others they kn…	Yes	Interviews were conducted by telephone or using software such as Microsoft Teams or Zoom, according to the participant's preference, during July and August 2020. The topic guide was developed by the researchers in collaboration with experts by experience. The topic guide was modified iteratively throughout data collection and analysis.	Yes	Data analysis, following an inductive and interpretive thematic approach and applying principles of constant comparison, was conducted by the research team. This form of analysis allows researchers to understand collective experiences of participants. The research team represented a mix of professional backgrounds, allowing for robust analysis of the data from differing perspectives. AKT and CCG …	Yes	Overall, the domains are adequately reported. [Some details are reported in the main paper, of which the doctors were a subset (Kingstone 2020)]
Tempany 2021	This study aims to assess the prevalence and nature of persistent symptoms among HCWs presenting for duty, who had either (i) nominally recovered from clinically apparent and PCR diagnosed infection or (ii) demonstrated evidence of previous sub-clinical COVID-19 infection by having reactive antibody results. Participants were also asked to assess the extent of their recovery as compared with thei…	No (study design NR)	Opportunistic sampling of hospital employees who presented primarily for SARS-CoV-2 antibody testing. An e-mail was circulated to all hospital staff about the opportunity to present for antibody testing and a cut-off period was cited. It was also published in the in-hospital newsletter, and departmental managers and line consultants flagged the study with their staff.	Yes	At time of antibody testing, they were presented with a series of questions including those pertaining to previous infection and the presence of any residual symptoms. To assess their subjective degree of recovery, they were asked to rate, on a Likert scale, the extent to which they felt they had recovered since testing positive or onset of symptoms, using their pre-COVID health status as baselin…	Yes	Data were entered into Microsoft Excel® 2013 for initial review and result reporting. All data were held in restricted access folders on the hospital network. Following result reporting, responses of those known or assumed to be COVID positive were inputted and analysed via IBM Statistical package SPSS (version 25). Straight-forward descriptive statistics, i.e. mean, standard deviation, median, r…	Yes	Most domains adequately reported (the exception being study design)
